# Supplementary material for: Frequent Use of Emergency Departments by the Elderly Population When Continuing Care Is Not Well Established
Source: PLoS One. 2016 Dec 14;11(12):e0165939. doi: 10.1371/journal.pone.0165939 (PMC5156362; doi:10.1371/journal.pone.0165939)
Supplement: S1 File — (XLS) [file pone.0165939.s003.xls]

## Sheet: Foglio1
ID	String	10	0		None	None	10	Left	Nominale	Input
Age	Number	12	0		None	None	12	Right	Scala	Input
Day_Triage	Date	20	0		None	None	20	Right	Scala	Input
Number of access	Number	12	0		None	None	12	Right	Nominale	Input
Triage Code	String	12	0		None	None	12	Left	Nominale	Input
Enter Diagnosis	String	501	0		None	None	50	Left	Nominale	Input
Diagnosis ode	Number	5	0		None	None	5	Right	Nominale	Input
Final Diagnosis	String	198	0		None	None	50	Left	Nominale	Input
Outcome	String	36	0		None	None	36	Left	Nominale	Input
AgeDico	Number	8	0		None	None	10	Right	Nominale	Input
TRIAGEREC	Number	8	0		None	None	11	Right	Nominale	Input
Month TRIAGE	Number	8	0		None	None	8	Right	Scala	Input
WEEK_	Number	8	0	WEEK, not periodic	None	None	10	Right	Ordinale	Input
Outcome dico	Number	8	0		None	None	11	Right	Nominale	Input
Monthly Temperature	Number	8	0		None	None	17	Right	Scala	Input
AccessesDico	Number	8	0		None	None	13	Right	Nominale	Input
Outcome Rec	Number	8	0		{0, Deceduto in PS}...	None	10	Right	Nominale	Input
Younger Population	Number	8	0		{0, ALTRI}...	None	13	Right	Nominale	Input

## Sheet: Foglio2
ID	Age	Day_Triage	Number of accesses	Triage Code	Enter Diagnosis	Diagnosis Code	Final Diagnosis	Outcome	Age Dico	Triage Rec	Month Triage	Week_	Outcome Dico	Monthly temperature	Accesses Dico	Outcome Rec	Younger Population
2014000001	74	1-Jan-2014 00:32:57	1	YELLOW	Dosalgia aspecifica	7245	Dorsalgia non specificata	Home Discharge	0	1	1	1	1	9	1	2	0
2014000002	32	1-Jan-2014 00:34:48	1	GREEN	FERITA PENETRANTE PALMO MANO DX	8820	Ferita della mano escluse le dita da sole senza menzione di complicazioni	Home Discharge	1	2	1	1	1	9	1	2	1
2014000003	60	1-Jan-2014 00:39:50	3	NOT EXECUTE	trapianto di fegato	5728	Altri postumi di malattie croniche del fegato	Hospitalization	1	4	1	1	0	9	1	1	1
2014000004	21	1-Jan-2014 00:47:44	1	GREEN	Trauma cranico, piccolo ematoma in sede frontale	85106	Contusione della corteccia (cerebrale) senza menzione di ferita intracranica esposta con perdita di coscienza di durata non specificata	Hospitalization	1	2	1	1	0	9	1	1	1
2014000005	59	1-Jan-2014 01:39:31	1	WHITE	Sensazione di ostacolo alla deglutizione	43882	DISFAGIA	Home Discharge	1	3	1	2	1	9	1	2	1
2014000006	29	1-Jan-2014 02:13:42	5	GREEN	sdr da raffreddamento febbrile	460	Rinofaringite acuta (raffreddore comune)	Home Discharge	1	2	1	2	1	9	0	2	0
2014000007	44	1-Jan-2014 02:21:05	1	GREEN	Trauma contusivo in regione lombare destra	7242	Lombalgia	Home Discharge	1	2	1	2	1	9	1	2	1
2014000008	23	1-Jan-2014 03:00:39	3	GREEN	TACHICARDIA POST- CONSUMO DI MARIJUANA	7850	Tachicardia non specificata	Home Discharge	1	2	1	2	1	9	1	2	1
2014000009	53	1-Jan-2014 03:17:24	1	GREEN	Dorsalgia in pz con BPCO	7245	Dorsalgia non specificata	Home Discharge	1	2	1	2	1	9	1	2	1
2014000010	19	1-Jan-2014 03:41:41	1	GREEN	Vomito dopo abuso di alcolici	78703	Vomito solo	Reject hospitalization	1	2	1	2		9	1	4	1
2014000011	30	1-Jan-2014 04:33:07	1	YELLOW	intossicazione alcolica e lieve versamento pleurico	5119	Versamento pleurico non specificato	Home Discharge	1	1	1	2	1	9	1	2	1
2014000012	83	1-Jan-2014 04:55:45	1	YELLOW	crisi epilettica, edema cerebrale di ndd in paziente con linfoma, recente osteosintesi di femore sin	34580	Altre forme di epilessia, senza menzione di epilessia non trattabile	Hospitalization	0	1	1	3	0	9	1	1	0
2014000013	32	1-Jan-2014 05:12:19	1	GREEN	Dolore anale da sanguinamento emorroidario	4556	Emorroidi non specificate senza menzione di complicazioni	Home Discharge	1	2	1	3	1	9	1	2	1
2014000014	37	1-Jan-2014 05:13:33	1	YELLOW	Trauma cranico da sincope	7802	Sincope e collasso	Reject hospitalization	1	1	1	3		9	1	4	1
2014000015	47	1-Jan-2014 05:26:32	1	YELLOW	Dolore toracico	78659	Altro dolore toracico	Hospitalization	1	1	1	3	0	9	1	1	1
2014000016	40	1-Jan-2014 05:29:36	1	YELLOW	EPIMESOGASTRALGIA CON LEUCOCITOSI NEUTROFILA	53500	Gastrite acuta senza menzione di emorragia	Reject hospitalization	1	1	1	3		9	1	4	1
2014000017	46	1-Jan-2014 06:14:20	1	GREEN	frattura composta stiloide radiale polso sinistro	81381	FRATTURA CHIUSA DEL RADIO (SOLTANTO)	Home Discharge	1	2	1	3	1	9	1	2	1
2014000018	23	1-Jan-2014 06:28:45	3	GREEN	trauma cranico, FLC ocipitale, echimosi ochio dx	95901	TRAUMATISMO DELLA TESTA, NON SPECIFICATO	Reject hospitalization	1	2	1	3		9	1	4	1
2014000019	47	1-Jan-2014 06:32:08	2	WHITE	LWBS	99999	Paziente assente alla chiamata	LWBS	1	3	1	4		9	1	3	1
2014000020	57	1-Jan-2014 06:36:14	1	YELLOW	PRECORDIALGIA	78651	Dolore precordiale	Hospitalization	1	1	1	4	0	9	1	1	1
2014000021	36	1-Jan-2014 06:50:58	1	RED	ferita penetrante ( arma da taglio) emitorace sinistro con piccolo emotorace sinistro e pneumotorace. FLC addome. Frattura della X costa sin:	8751	Ferita del torace (parete) con complicazioni	Hospitalization	1	0	1	4	0	9	1	1	1
2014000022	30	1-Jan-2014 07:00:54	2	YELLOW	trauma cranio e feritalc della frante, labbro e flc addominale superficiale	9599	Altri e non specificati traumatismi di sedi non specificate	LWBS	1	1	1	4		9	1	3	1
2014000023	15	1-Jan-2014 07:44:06	1	WHITE	LWBS	99999	Paziente assente alla chiamata	LWBS	1	3	1	4		9	1	3	1
2014000024	41	1-Jan-2014 07:45:34	3	GREEN	Tendinite spalla destra	71941	ARTRALGIA DELLA SPALLA	Home Discharge	1	2	1	4	1	9	1	2	1
2014000025	48	1-Jan-2014 07:59:52	1	GREEN	Iperglicemia in pz con K cerebrale	2535	Diabete insipido	Home Discharge	1	2	1	4	1	9	1	2	1
2014000026	59	1-Jan-2014 08:04:30	1	YELLOW	FA cardiovertita farmacologicamente	4270	Tachicardia parossistica sopraventricolare	Home Discharge	1	1	1	5	1	9	1	2	1
2014000027	25	1-Jan-2014 08:36:43	1	GREEN	trauma cranico e dolore spalla ed arto sup sin	80404	Fratture chiuse rel. cranio o faccia unitam.altre ossa senza menzione di traumatismo intracranico con perdita di coscienza di durata superiore a 24 ore e ritorno allo stato di coscienza preesistente	Reject hospitalization	1	2	1	5		9	1	4	1
2014000028	39	1-Jan-2014 08:45:05	2	GREEN	dolore emitorace sin	78650	Dolore toracico non specificato	Home Discharge	1	2	1	5	1	9	1	2	1
2014000029	36	1-Jan-2014 09:03:11	1	WHITE	LWBS	99999	Paziente assente alla chiamata	LWBS	1	3	1	5		9	1	3	1
2014000030	59	1-Jan-2014 09:16:26	1	YELLOW	insufficienza respiratoria, addensamento polmonare in pz con k cerebrale		Anamnesi personale di neoplasia maligna sai	Death	1	1	1	5		9	1	0	1
2014000031	42	1-Jan-2014 09:27:55	2	GREEN	Dolore toracico aspecifico	78659	Altro dolore toracico	Reject hospitalization	1	2	1	5		9	1	4	1
2014000032	59	1-Jan-2014 09:28:59	1	GREEN	Versamento pleurico con iperpiressia e tosse produttiva	5119	Versamento pleurico non specificato	Home Discharge	1	2	1	5	1	9	1	2	1
2014000033	80	1-Jan-2014 09:46:33	1	GREEN	BRONCHITE CRONICA RIACUTIZZATA	49121	Bronchite cronica ostruttiva con riacutizzazione	Reject hospitalization	0	2	1	6		9	1	4	0
2014000034	85	1-Jan-2014 09:46:00	2	YELLOW	contusione anca sinistra	92401	Contusione dell'anca	Home Discharge	0	1	1	6	1	9	1	2	0
2014000035	63	1-Jan-2014 09:50:58	2	YELLOW	SCA	41002	Infarto miocardico acuto della parete anterolaterale episodio successivo di assistenza	Hospitalization	1	1	1	6	0	9	1	1	1
2014000036	75	1-Jan-2014 10:31:35	1	GREEN	contusione V dito mano destra	9233	Contusione delle dita della mano	Home Discharge	0	2	1	6	1	9	1	2	0
2014000037	25	1-Jan-2014 11:02:23	3	GREEN	LWBS	99999	Paziente assente alla chiamata	LWBS	1	2	1	6		9	1	3	1
2014000038	67	1-Jan-2014 11:10:12	1	GREEN	sanguinamento emorroidario	4553	Emorroidi esterne senza menzione di complicazioni	Home Discharge	0	2	1	6	1	9	1	2	0
2014000039	23	1-Jan-2014 11:14:04	2	GREEN	Cefalea in paziente con disturbo dissociativo, TC cranio negativa	7840	Cefalea	Reject hospitalization	1	2	1	6		9	1	4	1
2014000040	50	1-Jan-2014 11:21:30	1	GREEN	Trauma contusivo caviglia sinistra e ginocchio sinistro	92421	Contusione della caviglia	Home Discharge	1	2	1	7	1	9	1	2	1
2014000041	88	1-Jan-2014 11:25:27	1	GREEN	Lombalgia	7242	Lombalgia	Home Discharge	0	2	1	7	1	9	1	2	0
2014000042	30	1-Jan-2014 11:52:14	1	GREEN	DOLORE ADDOMINALE DI NDD	78907	Dolore addominale generalizzato	Home Discharge	1	2	1	7	1	9	1	2	1
2014000043	41	1-Jan-2014 12:05:32	1	GREEN	LWBS	99999	Paziente assente alla chiamata	LWBS	1	2	1	7		9	1	3	1
2014000044	29	1-Jan-2014 12:11:40	1	GREEN	sanguinamento emorroidario	4550	Emorroidi interne senza menzione di complicazioni	Home Discharge	1	2	1	7	1	9	1	2	1
2014000045	76	1-Jan-2014 12:19:27	1	YELLOW	probabile ischemia cerebrale	4359	Ischemia cerebrale transitoria non specificata	Hospitalization	0	1	1	7	0	9	1	1	0
2014000046	48	1-Jan-2014 12:22:16	1	YELLOW	FA cardiovertita farmacologicamente	4270	Tachicardia parossistica sopraventricolare	Home Discharge	1	1	1	7	1	9	1	2	1
2014000047	40	1-Jan-2014 12:34:12	1	WHITE	LOMBALGIA IN PROTRUSIONI DISCALI NOTE DI L4 E L5	7242	Lombalgia	Home Discharge	1	3	1	8	1	9	1	2	1
2014000048	37	1-Jan-2014 12:41:07	1	GREEN	LWBS	99999	Paziente assente alla chiamata	LWBS	1	2	1	8		9	1	3	1
2014000049	41	1-Jan-2014 12:47:10	1	YELLOW	LWBS	99999	Paziente assente alla chiamata	LWBS	1	1	1	8		9	1	3	1
2014000050	25	1-Jan-2014 13:11:18	1	YELLOW	FERITALACEROCONTUSA NELLA FRONTE	87342	Altre ferite della fronte senza menzione di complicazioni	Reject hospitalization	1	1	1	8		9	1	4	1
